# Supplementary material for: Assessing the climate suitability and potential economic impacts of Oak wilt in Canada
Source: Sci Rep. 2020 Nov 10;10:19391. doi: 10.1038/s41598-020-75549-w (PMC7656453; doi:10.1038/s41598-020-75549-w)
Supplement: Supplementary file 1 — Supplementary Table S1. [file 41598_2020_75549_MOESM1_ESM.xlsx]

## Sheet: Sheet1
Table S1. Potential oak wilt-related impacts on street trees for urban centers in eastern Canada.
Province	City	Road Length (km)	Number of oak trees			Removal cost	Replacement cost	Total cost
			small	medim	large
Quebec	Montréal	26218.3	9176	17566	25170	4.14944e+07	1.21941e+07	5.36885e+07
Ontario	Toronto	27457.1	14278	21142	18122	3.62154e+07	1.2577e+07	4.87924e+07
Nova Scotia	Halifax	2929.47	1055	3545	6855	1.03189e+07	2.69078e+06	1.30096e+07
Quebec	Québec	7663.07	5747	4828	4368	8.97794e+06	3.51011e+06	1.2488e+07
Ontario	Hamilton	5847.84	4035	5614	4269	9.02163e+06	3.26934e+06	1.2291e+07
Manitoba	Winnipeg	6031.75	121	1387	6575	8.55817e+06	1.8987e+06	1.04569e+07
New Brunswick	Saint John	1854.34	2244	2151	4821	7.32078e+06	2.16484e+06	9.48561e+06
Ontario	Kitchener	3817.89	3283	4658	2940	6.76682e+06	2.55595e+06	9.32277e+06
Ontario	St. Catharines - Niagara	4503.43	2522	3603	2837	5.89223e+06	2.10517e+06	7.99741e+06
Ontario	Ottawa - Gatineau	5435.22	272	1739	3859	5.60154e+06	1378863	6.98041e+06
Ontario	Oshawa	2244.5	1190	1234	3097	4.57174e+06	1.29688e+06	5.86862e+06
Ontario	Barrie	1868.07	1083	1121	3064	4.44777e+06	1.23745e+06	5.68523e+06
Ontario	London	2976.2	2024	2917	1488	3.81724e+06	1.51017e+06	5.32741e+06
Ontario	Thunder Bay	1498.06	60	524	2412	3.15118e+06	703760	3.85494e+06
Quebec	Sherbrooke	1829.5	1372	1390	1464	2.77746e+06	992687	3770145
Ontario	Windsor	3021.76	1269	1783	846	2.26426e+06	915640	3.1799e+06
Quebec	Saint-Jean-sur-Richelieu	1201.48	481	901	1310	2.15245e+06	632351	2.7848e+06
Ontario	North Bay	820.98	328	427	1511	2.08321e+06	532283	2.61549e+06
Nova Scotia	Kentville	276.79	321	628	1342	2.00152e+06	538156	2.53968e+06
Ontario	Sault Ste. Marie	794.93	56	390	1550	2.05937e+06	468860	2.52823e+06
Quebec	Drummondville	1118.66	593	861	1096	1.89735e+06	598995	2.49634e+06
Ontario	Guelph	1063.6	862	1159	745	1.70749e+06	649733	2.35722e+06
Quebec	Granby	1013.62	487	791	1064	1.79998e+06	550136	2.35012e+06
Ontario	Sudbury	1398.48	266	406	1315	1.82975e+06	466746	2.2965e+06
Quebec	Shawinigan	1085.69	532	793	1010	1.74566e+06	548492	2.29415e+06
Nova Scotia	Cape Breton - Sydney	611.71	318	373	1217	1.70443e+06	448189	2.15262e+06
Prince Edward Island	Charlottetown	681.82	368	443	1132	1.65452e+06	456411	2.11093e+06
Nova Scotia	New Glasgow	458.91	303	408	1069	1.54852e+06	418122	1.96664e+06
Ontario	Brantford	969.35	698	931	465	1.21584e+06	491881	1707723
Ontario	Peterborough	893.37	98	116	1108	1.38673e+06	310538	1.69727e+06
Manitoba	Brandon	803.54	24	225	1061	1.3825e+06	307719	1.69022e+06
Quebec	Beloeil	629.27	264	529	780	1.27328e+06	369498	1.64277e+06
Quebec	Châteauguay	903.95	289	533	768	1.26593e+06	373491	1.63943e+06
Nova Scotia	Kingston - Greenwood	152.73	264	408	842	1.27504e+06	355639	1.63068e+06
Quebec	Saint-Hyacinthe	607.76	273	486	687	1.14038e+06	339665	1.48005e+06
Nova Scotia	Bridgewater	148.87	198	369	725	1.10309e+06	303491	1.40658e+06
Quebec	Sorel	601.21	259	457	643	1.06921e+06	319229	1.38844e+06
Quebec	Saint-Jérôme	759.47	243	448	638	1.05523e+06	312182	1.36741e+06
Quebec	Ottawa - Gatineau	2175.37	0	283	805	1.11166e+06	255571	1.36724e+06
Quebec	Joliette	619.43	248	446	632	1.04789e+06	311477	1.35937e+06
Quebec	Victoriaville	644.17	477	483	515	972545	346478	1.31902e+06
Ontario	Orillia	430.63	142	194	762	1.03391e+06	257920	1.29183e+06
Ontario	Sarnia	1115.76	480	692	335	884398	353994	1.23839e+06
Nova Scotia	Glace Bay	353.66	180	212	690	966614	254162	1.22078e+06
Nova Scotia	Truro	410.89	140	247	678	966026	250168	1.21619e+06
New Brunswick	Fredericton	984.36	118	325	620	939835	249699	1.18953e+06
Nova Scotia	Shelburne	120.45	171	294	611	920397	252752	1.17315e+06
Nova Scotia	Sydney Mines	310.93	162	193	622	872419	229497	1.10192e+06
Ontario	Cornwall	736.12	59	280	574	848987	214464	1.06345e+06
Ontario	Bowmanville - Newcastle	489.67	59	69	641	803769	180638	984407
New Brunswick	Chatham - Douglastown	421.33	556	223	388	684616	274128	958744
Nova Scotia	Yarmouth	151.12	215	207	468	709104	209061	918165
Ontario	Angus - Borden CFB-BFC	361.57	242	372	315	631059	218222	849281
Ontario	Woodstock	429.92	331	469	228	601520	241477	842997
Ontario	St. Thomas	475.93	324	462	233	602049	239363	841412
Ontario	Orangeville	349.53	262	391	283	608156	219866	828022
Ontario	Kingston	1183.76	0	107	509	660656	144698	805355
Quebec	Thetford Mines	444.73	382	307	245	535337	219397	754734
Quebec	Magog	355.97	214	271	313	564465	187450	751915
Ontario	Milton	356.09	242	338	260	546495	197316	743811
Manitoba	Portage la Prairie	388.14	8	101	466	608039	135068	743106
Ontario	Owen Sound	340.88	201	317	283	553953	188155	742108
New Brunswick	Moncton	1365.66	847	382	41	421704	298323	720027
Ontario	Stratford	367.28	264	386	195	502216	198490	700707
Ontario	Georgetown	328.36	217	309	243	505094	180638	685732
New Brunswick	Sussex	141.39	174	158	335	516897	156678	673576
Quebec	Saint-Georges	441.27	384	282	199	466981	203188	670170
Ontario	Fergus	268.26	215	317	207	467157	173591	640748
Ontario	Huntsville	165.66	65	80	368	490647	120504	611151
Nova Scotia	Wolfville	67.1	72	148	323	478961	127551	606512
Ontario	Belleville	943.99	0	57	387	488005	104296	592300
Quebec	Cowansville	260.67	125	198	266	450714	138356	589070
Quebec	Asbestos	285.66	211	217	229	433567	154329	587896
Nova Scotia	Lunenburg	64.58	81	155	303	461167	126611	587779
Ontario	Elliot Lake	147.67	0	40	381	470974	98892.9	569867
Quebec	Alma	386.41	236	201	205	400387	150806	551193
Nova Scotia	Liverpool	57.54	79	144	283	430865	118859	549725
Nova Scotia	Windsor	92.08	36	146	292	435035	111343	546377
Quebec	Chicoutimi - Jonquière	1332.51	693	293	13	309422	234665	544087
Nova Scotia	Berwick	54.98	78	134	282	423642	116041	539683
Ontario	Valley East	328.65	59	89	309	425580	107349	532929
Ontario	Lindsay	248.81	32	37	343	430219	96778.8	526998
Ontario	Tillsonburg	269.55	202	286	140	367971	147517	515488
Ontario	Fort Erie	364.34	186	255	160	370437	141175	511612
Nova Scotia	Middleton	47.25	87	118	268	399389	111108	510496
Ontario	Kanata	795.85	0	103	302	415186	95134.5	510320
Ontario	Cobourg	273.22	30	33	328	409900	91845.9	501746
Ontario	Bracebridge	150.91	53	72	297	400446	99127.8	499574
Prince Edward Island	Summerside	266.55	93	149	229	372845	110638	483483
Ontario	Lively	138.39	24	61	300	392400	90436.5	482837
Quebec	Buckingham	358.16	21	122	265	386587	95839.2	482426
Ontario	Gravenhurst	148.26	52	71	283	383239	95369.4	478609
Ontario	Chatham	494.51	193	262	119	327627	134833	462459
Ontario	Sutton	134.03	97	113	228	351234	102886	454120
New Brunswick	Bathurst	500.92	145	40	255	348533	103356	451889
Ontario	Bolton	225.24	131	191	171	336083	115806	451889
Ontario	Blind River	87.29	2	41	291	366209	78456.6	444666
Ontario	Leamington	417.09	179	250	117	315764	128255	444020
Nova Scotia	Parrsboro	84.38	33	97	236	339959	85973.4	425932
Nova Scotia	Pictou	98.02	66	87	229	331679	89731.8	421411
Ontario	Uxbridge	148.45	80	83	215	315353	88792.2	404145
Ontario	Simcoe	238.23	157	214	112	284875	113457	398332
Quebec	Farnham	169.06	74	132	184	306662	91611	398273
Nova Scotia	Digby	52.36	83	96	201	307073	89262	396335
Nova Scotia	Chester	63.99	28	110	202	306779	79866	386645
Quebec	Les Coteaux	260.53	23	104	206	307073	78221.7	385295
Ontario	Port Hope	202.18	22	26	249	311595	69765.3	381360
Nova Scotia	Antigonish	85.24	59	78	201	292274	79396.2	371671
Manitoba	Dauphin	176.25	5	49	233	303315	67416.3	370731
Nova Scotia	Lake Echo	82.85	31	99	196	293801	76577.4	370379
Quebec	La Tuque	196.36	96	132	157	278826	90436.5	369263
Ontario	Sturgeon Falls	105.81	42	56	211	288105	72584.1	360689
New Brunswick	Hampton	75.86	90	85	180	277182	83389.5	360572
Quebec	Rawdon	178.07	66	118	167	277065	82449.9	359514
New Brunswick	Oromocto	250.45	60	88	185	279531	78221.7	357753
Manitoba	Selkirk	209.93	4	48	223	290806	64597.5	355404
Manitoba	Steinbach	207.86	4	46	214	279061	62013.6	341075
Ontario	Elmira	144.46	113	169	110	248348	92080.8	340429
Ontario	Crystal Beach	189.27	104	151	119	246762	87852.6	334615
Manitoba	Morden	172.46	3	45	207	270076	59899.5	329976
Nova Scotia	Springhill	98.27	75	73	169	254573	74463.3	329036
Ontario	Ingersoll	171.35	127	180	89	232610	93020.4	325630
Quebec	Coaticook	161.54	123	121	124	238365	86443.2	324808
Nova Scotia	Port Hawkesbury	74.73	51	68	175	254455	69060.6	323516
Ontario	Strathroy	193.48	122	176	91	231729	91376.1	323105
Quebec	Dolbeau	214.37	129	116	122	234137	86208.3	320345
Ontario	Alliston	161.25	85	129	124	236368	79396.2	315764
Quebec	Sainte-Agathe-des-Monts	180.42	56	101	144	238306	70704.9	309011
Manitoba	Winkler	163.12	3	41	192	250110	55436.4	305546
Ontario	Espanola	88.22	10	29	191	243122	54027	297148
Quebec	Lachute	187.66	19	79	156	232962	59664.6	292627
Nova Scotia	Bridgetown	27.89	49	67	154	228851	63423	292274
Ontario	Port Perry	110.48	56	59	156	227736	63657.9	291393
Quebec	L'Opiphanie	131.07	50	93	135	221980	65302.2	287283
Ontario	Paris	161.12	114	155	77	201544	81275.4	282820
Ontario	Bradford	144.66	74	110	114	211527	70000.2	281528
Ontario	Fort Frances	166.32	3	38	176	229556	50973.3	280529
Quebec	Saint-Sauveur-des-Monts	158.27	51	90	130	214522	63657.9	278180
Quebec	Windsor	130.73	95	99	107	200546	70704.9	271251
Ontario	Acton	127.4	89	125	92	197140	71879.4	269019
Ontario	Hanover	118.39	76	120	95	195437	68355.9	263793
Manitoba	Minnedosa	123.68	4	35	162	211527	47214.9	258742
Nova Scotia	Enfield	56.47	22	69	136	204128	53322.3	257450
Quebec	Waterloo	115.09	60	89	113	195554	61543.8	257098
Quebec	Sainte-Adèle	142.52	46	83	118	195437	58020.3	253457
Ontario	Mattawa	81.4	30	39	148	202014	50973.3	252987
Ontario	St. Marys	136.23	95	138	71	181167	71409.6	252576
Ontario	New Hamburg	126.14	97	140	68	179170	71644.5	250814
Manitoba	Virden	110.27	3	32	151	196670	43691.4	240361
Quebec	Sainte-Marie	150.22	123	96	78	169657	69765.3	239422
Ontario	Caledonia	111	77	107	81	171536	62248.5	233784
Ontario	Atikokan	107.41	3	31	146	190210	42282	232492
Ontario	Stouffville	132.9	64	96	89	172182	58490.1	230672
Ontario	Mount Forest	100.82	67	107	79	167425	59429.7	226855
Quebec	Portneuf	126.62	90	84	85	165017	60839.1	225856
Ontario	Listowel	117.37	81	122	65	162257	62953.2	225210
Quebec	Plessisville	123.73	94	85	82	162786	61308.9	224095
Quebec	Donnacona	126.76	93	84	81	160848	60604.2	221452
Quebec	Laurentides	110.21	39	72	102	168952	50033.7	218986
Ontario	Kenora	253.09	3	30	137	179053	39933	218986
Ontario	Beamsville	106.07	66	93	80	160202	56141.1	216343
Quebec	Acton Vale	93.93	48	73	95	162903	50738.4	213642
Ontario	Hawkesbury	143.07	13	57	114	169657	43221.6	212878
New Brunswick	St. Stephen	107.14	25	50	112	165311	43926.3	209237
Ontario	Dunnville	102.3	64	92	76	154564	54496.8	209061
Ontario	Onaping - Levack	66.85	0	13	138	169715	35469.9	205185
Ontario	Meaford	96.96	54	84	80	152802	51208.2	204011
Ontario	Amherstburg	187.1	80	112	54	143289	57785.4	201074
Quebec	Louiseville	89.78	41	66	90	151687	46275.3	197962
Ontario	Port Dover	117.53	78	105	55	140000	55906.2	195907
Quebec	Pont-Rouge	113.22	83	74	71	141469	53557.2	195026
Quebec	Richmond	90.52	63	69	78	143230	49329	192559
Prince Edward Island	Montague	46.45	30	34	108	152098	40402.8	192501
Manitoba	Killarney	91.72	3	26	120	156737	35000.1	191737
Quebec	East Angus	96.66	79	73	70	139002	52147.8	191150
Nova Scotia	Amherst	169.82	124	82	51	129900	60369.3	190269
Ontario	Wallaceburg	185.73	76	106	50	134363	54496.8	188860
Nova Scotia	Hayes Subdivision	20.03	25	47	99	148281	40167.9	188449
Manitoba	Neepawa	91.39	3	25	118	153801	34295.4	188096
Ontario	Mitchell	100.72	68	102	53	134128	52382.7	186511
Ontario	Nobleton	93.03	52	76	72	138356	46980	185336
Quebec	Saint-Jovite	116.62	12	49	99	147165	37584	184749
Ontario	Walkerton	100.17	63	96	56	133247	50503.5	183751
Ontario	Stayner	79.45	52	79	69	136594	46980	183574
Quebec	Saint-Félicien	115.66	71	65	69	131720	48154.5	179875
Quebec	Sainte-Anne-des-Plaines	91.55	31	58	82	135831	40167.9	175999
Ontario	Pembroke	262.87	0	24	110	143289	31476.6	174766
Ontario	Bobcaygeon	82.87	11	12	113	141703	31946.4	173650
Quebec	Contrecoeur	72.6	30	56	81	133306	39228.3	172534
Quebec	Saint-Alexis-des-Monts	81.1	36	58	78	132014	40402.8	172417
Nova Scotia	Hantsport	30.44	11	42	94	137005	34530.3	171536
Ontario	Thornbury	78.8	46	72	66	127903	43221.6	171125
Manitoba	Altona	92.87	2	23	107	139531	31006.8	170537
Prince Edward Island	Souris	42.99	25	30	96	134774	35469.9	170244
Quebec	Marieville	69.31	29	55	80	131368	38523.6	169891
Ontario	Brighton	98.07	10	11	111	138591	31006.8	169598
Ontario	Bridgenorth - Chemong Park Area	85.63	10	11	110	137416	30771.9	168188
Quebec	Nicolet	77.22	39	58	74	127844	40167.9	168012
Nova Scotia	Hammonds Plains Road	36.07	13	45	89	133247	34530.3	167777
Ontario	Aylmer	91.09	65	92	46	119505	47684.7	167190
Ontario	Beaverton	61.52	19	25	98	133130	33355.8	166485
Quebec	Saint-Pie	68.08	31	54	77	127609	38053.8	165663
Nova Scotia	Brookside	35.86	13	44	88	131485	34060.5	165546
Ontario	Deep River	88.95	10	9	107	132718	29597.4	162316
Quebec	Lac-Mégantic	100.34	106	74	41	110286	51912.9	162198
Ontario	Dowling	45.6	7	19	101	131015	29832.3	160848
Quebec	Lac-Lapierre	80.21	28	51	74	121796	35939.7	157735
Ontario	Shelburne	66.92	47	72	54	113985	40637.7	154623
Quebec	Roberval	100.37	61	56	59	112928	41342.4	154271
Quebec	Ville-Marie	79.33	23	27	87	122089	32181.3	154271
Quebec	Mont-Laurier	108.57	8	39	84	122970	30771.9	153742
Ontario	Rockland	110.91	8	39	83	121796	30537	152333
Quebec	Oka-Kanesatake	93.31	27	49	71	116921	34530.3	151452
Ontario	South River	43.92	18	23	88	120034	30302.1	150336
Manitoba	Stonewall	84.45	2	20	94	122500	27248.4	149749
Ontario	Erin	70.09	46	67	51	107349	38523.6	145873
Manitoba	Souris	67.58	2	19	91	118390	26308.8	144698
Manitoba	Rivers	67.21	2	19	89	116041	25839	141880
Quebec	Saint-Césaire	58.77	26	46	66	109111	32416.2	141527
Quebec	Saint-Gabriel	66.85	27	47	65	108700	32651.1	141351
Quebec	Lac-Alouette	75.3	25	45	65	107173	31711.5	138885
Quebec	Roxton Pond	59.9	30	47	62	105705	32651.1	138356
New Brunswick	Woodstock	135.01	16	47	65	106762	30067.2	136829
Ontario	Petawawa	207.24	0	17	87	112165	24429.6	136594
Quebec	Saint-Félix-de-Valois	64.02	26	45	63	105000	31476.6	136477
Quebec	Pierreville	59.27	28	46	60	102416	31476.6	133893
Quebec	Princeville	72	54	50	50	97600.9	36174.6	133776
Manitoba	Carman	71.06	1	18	84	109405	24194.7	133599
Quebec	Val-David	75.09	24	43	62	102299	30302.1	132601
Ontario	Campbellford	77.48	8	9	85	106527	23959.8	130487
Ontario	Exeter	72.95	48	70	37	93020.4	36409.5	129430
Ontario	Petrolia	115.03	51	71	35	91787.2	36879.3	128666
Ontario	Durham	57.41	36	58	46	94429.8	32886	127316
Ontario	Arnprior	212.31	0	23	76	102769	23255.1	126024
Quebec	Saint-Augustin	72.04	22	41	59	97248.6	28657.8	125906
Quebec	Saint-Raymond	71.82	50	47	47	91611	33825.6	125437
Quebec	Laurier-Station	71.9	54	47	45	89966.7	34295.4	124262
Ontario	Powassan	36.59	15	19	72	98364.4	24899.4	123264
Manitoba	Morris	68.83	1	17	77	100596	22315.5	122911
Quebec	East Broughton	74.62	64	50	39	86443.2	35939.7	122383
Manitoba	Beausejour	75.59	2	17	76	99597.6	22315.5	121913
Quebec	Beauceville	78.07	68	50	37	84798.9	36409.5	121208
Ontario	Clinton	67.13	44	64	35	86443.2	33590.7	120034
Quebec	Warwick	57.57	42	44	47	88439.9	31241.7	119682
Ontario	Jarvis	70.47	47	64	33	84622.7	33825.6	118448
Ontario	Embrun	85.88	5	30	64	93666.4	23255.1	116921
Quebec	Saint-Denis	46.99	20	38	54	89262	26308.8	115571
Quebec	Disraeli	66.81	59	47	37	81451.6	33590.7	115042
Quebec	Saint-Joseph-de-Beauce	72.87	62	47	36	80805.6	34060.5	114866
Quebec	Saint-Rémi	57.98	20	37	54	88674.8	26073.9	114749
Quebec	Saint-Germain-de-Grantham	50.56	26	39	51	87382.8	27248.4	114631
Ontario	Delhi	69.37	45	62	32	81921.4	32651.1	114572
Quebec	Napierville	53.14	20	37	53	87500.2	25839	113339
Ontario	L'Orignal	77.32	6	30	61	90319.1	22785.3	113104
Ontario	Essex	106.42	45	63	30	80159.6	32416.2	112576
Ontario	Harriston	49.55	33	53	39	82743.5	29362.5	112106
Quebec	Roxton Falls	48.82	25	38	49	84270.4	26308.8	110579
Ontario	Mount Brydges	65.23	42	60	31	79043.9	31241.7	110286
Ontario	Ridgetown	76.56	42	60	31	79043.9	31241.7	110286
Ontario	Arthur	48.23	33	54	37	80981.8	29127.6	110109
Quebec	L'Annonciation	70.87	6	28	59	86795.6	21845.7	108641
Ontario	Wiarton	61.69	36	54	35	79161.3	29362.5	108524
Quebec	Sainte-Madeleine	43.14	19	35	51	83800.6	24664.5	108465
Ontario	Blenheim	78.93	42	59	30	77282.1	30771.9	108054
Ontario	Wingham	58.6	38	57	32	77751.9	29832.3	107584
Ontario	Smiths Falls	164.69	0	21	64	87500.2	19966.5	107467
Quebec	Bedford	47.83	21	36	49	82391.2	24899.4	107291
Prince Edward Island	Cornwall	34.63	18	22	58	84211.6	23020.2	107232
Quebec	Saint-Jacques	50.61	19	35	50	82626.1	24429.6	107056
Ontario	Amigo Beach	34.46	12	16	63	85503.6	21375.9	106880
Ontario	Mount Albert	34.38	20	27	54	82802.2	23724.9	106527
Manitoba	Niverville	61.82	1	14	67	87089.2	19261.8	106351
Ontario	Carlisle	49.46	36	49	36	77399.6	28422.9	105822
Manitoba	Carberry	51.48	2	14	66	86090.9	19261.8	105353
Ontario	Prescott	78.96	5	26	58	84270.4	20906.1	105176
Ontario	Seaforth	57.87	38	57	30	75402.9	29362.5	104765
Ontario	Lakefield	54.8	6	7	68	85033.8	19026.9	104061
Ontario	Rockwood	48.38	36	49	34	75050.6	27953.1	103004
Ontario	Fenelon Falls	48.42	6	7	67	83859.3	18792	102651
Ontario	Orono	50.68	6	7	67	83859.3	18792	102651
Ontario	Alexandria	70.15	6	27	55	81510.3	20671.2	102182
Ontario	Casselman	71.75	5	26	55	80746.9	20201.4	100948
Ontario	Morrisburg	71.76	5	25	54	78985.1	19731.6	98716.7
Quebec	Saint-Canut	57.24	18	32	46	75990.1	22550.4	98540.5
Ontario	Burford	56.12	39	53	27	69706.6	27953.1	97659.7
Ontario	Renfrew	144.87	0	14	61	79866	17617.5	97483.5
Ontario	Ballantrae	32.14	19	25	49	75579.1	21845.7	97424.8
Ontario	Smithville	46.82	29	42	35	70881.1	24899.4	95780.5
Manitoba	Boissevain	45.15	1	13	60	78280.4	17382.6	95663
Quebec	Saint-Marc-des-Carrirres	51.68	36	35	36	69178.1	25134.3	94312.4
Ontario	Elmvale	30.84	11	20	52	74756.9	19496.7	94253.6
Quebec	Cookshire	47.85	39	36	34	67944.8	25604.1	93548.9
Ontario	Ayr	45.92	34	47	29	67651.2	25839	93490.2
Ontario	Caledon East	45.12	27	40	34	68179.7	23724.9	91904.6
Quebec	Témiscaming	30.39	11	15	53	72995.2	18557.1	91552.3
Ontario	Colchester	85.32	37	51	24	64656.2	26308.8	90965
Ontario	Thamesford	48.63	35	50	25	64891.1	25839	90730.1
Ontario	Tilbury	90.49	36	51	24	64480.1	26073.9	90554
Ontario	Waterford	53	36	49	25	64480.1	25839	90319.1
Ontario	Palmerston	39.56	27	43	31	66418	23724.9	90142.9
Ontario	Carleton Place	145.77	0	17	54	73406.2	16677.9	90084.1
Quebec	Saint-Michel-des-Saints	47.64	18	30	41	68943.1	20906.1	89849.2
Quebec	Huntingdon	57.18	16	29	42	69178.1	20436.3	89614.4
Quebec	Valcourt	41.05	23	32	38	67475	21845.7	89320.7
Quebec	Sainte-Julienne	43.64	16	29	41	68003.6	20201.4	88205
Ontario	Port Stanley	50.66	34	49	24	62953.2	25134.3	88087.5
New Brunswick	Edmundston	335.8	101	34	13	53028.7	34765.2	87793.9
New Brunswick	Dalhousie	137.03	23	7	51	68062.3	19026.9	87089.2
Quebec	Crabtree	39.71	15	28	41	67240.1	19731.6	86971.7
Quebec	Saint-Donat-de-Montcalm	47.86	16	28	40	66241.8	19731.6	85973.4
Nova Scotia	Oxford	76.48	57	28	28	59371	26543.7	85914.7
Ontario	Capreol	53.65	10	15	49	68121	17382.6	85503.6
Ontario	Colborne	49.46	5	5	56	69589.1	15503.4	85092.5
Manitoba	Melita	38.39	1	11	53	68884.4	15268.5	84152.9
Quebec	Saint-Bruno	56.5	35	30	31	60193.1	22550.4	82743.5
Ontario	Cannington	31.84	9	12	49	66183.1	16443	82626.1
Ontario	Cayuga	39.69	27	37	29	60545.5	21845.7	82391.2
Quebec	Rougemont	33.39	14	27	38	62953.2	18557.1	81510.3
Saskatchewan	Carnduff	36.03	1	11	51	66535.4	14798.7	81334.1
Quebec	Brownsburg	52.31	5	22	43	64303.9	16443	80746.9
Nova Scotia	Lantz	31.79	12	27	38	62600.8	18087.3	80688.1
Ontario	St. Jacobs	33.58	27	40	26	58783.7	21845.7	80629.4
New Brunswick	Rogersville	35.94	56	21	28	55084.1	24664.5	79748.6
Ontario	Caledon	38.9	24	35	29	58842.4	20671.2	79513.6
New Brunswick	McAdam	42.35	8	22	41	62483.4	16677.9	79161.3
Manitoba	Pinawa	55.18	1	10	50	64773.7	14328.9	79102.6
New Brunswick	Shediac	139.85	92	43	4	46157.8	32651.1	78808.9
Quebec	Labelle	50.43	5	21	42	62542.1	15973.2	78515.3
New Brunswick	Caraquet	113.41	28	6	44	60134.4	18322.2	78456.6
Quebec	Saint-Tite	38.15	20	27	34	59312.2	19026.9	78339.1
Ontario	Osgoode	60.9	3	20	43	62777	15503.4	78280.4
Ontario	Glencoe	49.21	30	42	22	55788.8	22080.6	77869.4
Quebec	Ferme-Neuve	52.95	4	20	42	61778.7	15503.4	77282.1
Ontario	Tottenham	38.86	21	32	30	57726.7	19496.7	77223.4
Quebec	Sainte-Martine	42.73	14	25	36	59429.7	17617.5	77047.2
Ontario	Napanee	117.34	0	8	50	63423	13624.2	77047.2
Quebec	Danville	36.68	27	28	30	56434.7	19966.5	76401.2
Ontario	Beeton	38.85	21	31	30	57139.4	19261.8	76401.2
Quebec	Saint-Prosper	51.65	43	31	23	52793.8	22785.3	75579.1
Ontario	St. George	34.86	26	36	25	55084.1	20436.3	75520.4
Quebec	Rigaud	49.64	5	20	40	59605.9	15268.5	74874.4
Manitoba	Stony Mountain	42.81	1	10	47	61250.2	13624.2	74874.4
Ontario	Parkhill	44.22	28	41	21	53674.7	21141	74815.6
Quebec	Kingsey Falls	35.3	25	27	30	55495.1	19261.8	74756.9
Ontario	Forest	63.02	29	42	20	53263.6	21375.9	74639.5
Ontario	Russell	55.89	3	19	41	59840.8	14798.7	74639.5
New Brunswick	Sackville	73.43	63	38	12	47508.5	26543.7	74052.2
Quebec	Coleraine	43.29	37	30	24	52324	21375.9	73699.9
Quebec	Daveluyville	35.95	21	27	30	54790.4	18322.2	73112.6
Ontario	Barry's Bay	41.6	5	4	48	59605.9	13389.3	72995.2
Quebec	Saint-Gédéon	47.54	44	32	20	50033.7	22550.4	72584.1
Ontario	Iroquois	53.98	3	18	40	58079	14328.9	72407.9
Ontario	Hillsburgh	29.46	24	34	23	51208.2	19026.9	70235.1
Quebec	Notre-Dame-du-Mont-Carmel	32.62	16	24	31	53322.3	16677.9	70000.2
Ontario	Dundalk	30.62	20	32	25	51678	18087.3	69765.3
Ontario	Perth	109.32	0	12	42	56376	12684.6	69060.6
Ontario	Brussels	36.84	25	36	20	49035.4	19026.9	68062.3
Ontario	Chesley	37.23	23	35	21	49270.3	18557.1	67827.4
Ontario	Gananoque	111.66	0	12	41	55201.5	12449.7	67651.2
Quebec	Yamachiche	30.32	15	23	30	51384.4	15973.2	67357.6
Ontario	Hagersville	38.78	26	36	19	48037.1	19026.9	67064
Ontario	Norwich	40.54	26	36	19	48037.1	19026.9	67064
Ontario	Schomberg	34.04	18	28	26	50151.2	16912.8	67063.9
Ontario	Paisley	37.07	23	34	21	48683	18322.2	67005.2
Quebec	Saint-Damien-de-Buckland	46.68	36	27	21	46862.6	19731.6	66594.2
Quebec	Desbiens	43.25	27	24	25	48213.2	17852.4	66065.6
Ontario	Creemore	28.68	19	29	24	48565.6	16912.8	65478.4
Quebec	Notre-Dame-du-Bon-Conseil	30.45	17	23	28	49387.7	15973.2	65360.9
Ontario	Wellesley	32.66	24	36	18	46510.2	18322.2	64832.4
Ontario	Belmont	34.65	24	35	17	44748.4	17852.4	62600.8
New Brunswick	Salisbury	61.21	23	20	26	46334	16208.1	62542.1
Manitoba	Ste. Anne	38.15	1	8	39	50679.7	11275.2	61954.9
Prince Edward Island	Kensington	32.88	11	18	30	47743.4	13859.1	61602.5
Manitoba	Oakbank	36.2	1	8	38	49505.2	11040.3	60545.5
Ontario	Dresden	59.35	24	34	16	42986.7	17382.6	60369.3
Ontario	Vineland	39.65	23	31	18	43397.8	16912.8	60310.6
Quebec	Saint-Martin	39.63	36	26	17	41577.3	18557.1	60134.4
Ontario	Drayton	26.11	19	29	20	43867.6	15973.2	59840.8
Ontario	Cookstown	30.42	16	23	24	44513.6	14798.7	59312.2
Quebec	Sainte-Claire	39.5	31	24	19	41870.9	17382.6	59253.5
Ontario	Tavistock	30.26	23	33	16	42223.3	16912.8	59136.1
Quebec	Maniwaki	103.6	0	10	36	48154.5	10805.4	58959.9
Ontario	Markdale	27.01	16	26	22	43926.3	15033.6	58959.9
Quebec	Thurso	42.49	3	15	32	46921.3	11745	58666.3
Ontario	Grand Valley	25.2	18	28	20	43104.2	15503.4	58607.6
Quebec	Fort-Coulonge	85.59	0	9	36	47567.2	10570.5	58137.8
Ontario	Mildmay	30.89	20	31	17	41694.8	15973.2	57667.9
Quebec	Weedon Centre	32.57	28	23	19	40755.2	16443	57198.2
Ontario	Lucknow	30.74	20	30	17	41107.5	15738.3	56845.8
Quebec	Lacolle	26.86	10	19	26	43456.5	12919.5	56376
New Brunswick	Richibucto	51.74	50	33	6	35235	20906.1	56141.1
Quebec	Linière	37.94	33	24	16	38699.8	17147.7	55847.5
Ontario	Virgil	31.02	17	25	20	41166.2	14563.8	55730
Quebec	Filion	30.96	10	18	26	42869.2	12684.6	55553.8
Ontario	Norwood	32.09	3	4	36	45159.5	10100.7	55260.2
Ontario	Omemee	27.33	3	4	36	45159.5	10100.7	55260.2
Ontario	Metcalfe	42.25	3	14	30	43985	11040.3	55025.3
Quebec	Saint-Anselme	35.42	28	22	18	38993.4	15973.2	54966.6
Quebec	Saint-Ambroise	40.74	24	20	20	39463.2	15033.6	54496.8
Ontario	Hastings	32.42	3	4	35	43985	9865.8	53850.8
Quebec	Saint-Andru-Avellin	38.01	3	14	29	42810.5	10805.4	53615.9
Quebec	Saint-Liboire	22.31	11	18	24	40696.4	12449.7	53146.1
Quebec	Saint-Ephrem-de-Tring	33.05	30	22	16	36996.8	15973.2	52969.9
Quebec	Métabetchouan	35.57	22	19	20	38523.6	14328.9	52852.5
Manitoba	Shilo CFB-BFC	25.09	1	7	33	43045.4	9630.9	52676.3
Ontario	Lucan	29.48	19	28	15	37407.8	14563.8	51971.6
Quebec	Bernierville	28.53	23	20	18	36938	14328.9	51266.9
Ontario	Watford	32.15	19	28	14	36233.3	14328.9	50562.2
Ontario	Almonte	80.64	0	10	30	41107.5	9396	50503.5
Ontario	Chesterville	36.38	2	13	27	39698.1	9865.8	49563.9
Ontario	Teeswater	26.82	17	26	15	35881	13624.2	49505.2
Quebec	Saint-Henri-de-Lnvis	31.46	25	20	16	34941.4	14328.9	49270.3
Quebec	Ormstown	30.36	9	16	23	37995.1	11275.2	49270.3
Ontario	Picton	76.86	0	5	32	40520.2	8691.3	49211.6
Manitoba	Lac du Bonnet	32.48	1	6	31	40109.2	8926.2	49035.4
Ontario	Millbrook	25.38	3	3	32	39874.3	8926.2	48800.5
Ontario	Wyoming	43.51	20	27	13	34647.8	14094	48741.8
Quebec	Saint-Apollinaire	28.59	22	19	17	35000.1	13624.2	48624.3
Ontario	Vankleek Hill	32.87	3	13	26	38699.8	9865.8	48565.6
Quebec	Papineauville	33.47	3	12	26	38112.5	9630.9	47743.4
Ontario	Havelock	27.12	3	3	31	38699.8	8691.3	47391.1
Quebec	Sainte-Thècle	23.25	12	17	20	35587.3	11510.1	47097.4
Ontario	Everett	19.97	14	21	17	34765.2	12214.8	46980
Ontario	Kemptville	65.69	0	10	27	37584	8691.3	46275.3
Ontario	Harrow	44.2	19	26	12	32709.8	13389.3	46099.1
Ontario	Milverton	23.77	17	25	13	32944.7	12919.5	45864.2
Ontario	West Lorne	28.42	17	25	13	32944.7	12919.5	45864.2
Ontario	Wheatley	44.38	18	26	12	32533.7	13154.4	45688.1
Quebec	Maskinongé	20.61	9	15	21	35058.8	10570.5	45629.3
Ontario	Richmond	69.77	0	9	27	36996.8	8456.4	45453.2
Prince Edward Island	Alberton	41.03	15	25	13	32592.4	12449.7	45042.1
Ontario	Dutton	27.22	17	24	13	32357.5	12684.6	45042.1
New Brunswick	Shippagan	65.19	16	3	25	33943.1	10335.6	44278.7
Ontario	Winchester	33.11	2	11	24	35000.1	8691.3	43691.4
Quebec	Hawkesbury	29.02	3	12	23	34589	8926.2	43515.2
New Brunswick	Tracadie-Sheila	57.14	14	3	25	33590.7	9865.8	43456.5
Manitoba	Lorette	25.64	1	6	27	35411.2	7986.6	43397.8
Quebec	Saint-Agapit	25.65	20	17	15	31124.2	12214.8	43339.1
Quebec	Saint-Damase	17.24	8	14	20	33120.9	9865.8	42986.7
Ontario	Komoka	24.37	16	23	12	30419.5	11979.9	42399.4
Ontario	Stoney Point	42.41	17	24	11	30008.5	12214.8	42223.3
Ontario	Hensall	23.61	15	23	12	30243.4	11745	41988.4
Quebec	Saint-Cyrille-de-Wendover	19.24	10	15	18	31711.5	10100.7	41812.2
Quebec	Saint-Roch-de-l'Achigan	19.65	7	14	19	31770.2	9396	41166.2
Quebec	Saint Grégoire	18.83	10	14	18	31124.2	9865.8	40990.1
Quebec	Saint-Basile-Sud	22.98	16	15	15	29245	10805.4	40050.4
Quebec	Vallée-Jonction	24.2	20	15	12	26426.2	11040.3	37466.6
Ontario	Constance Bay	60.97	0	7	22	29949.8	6812.1	36761.8
New Brunswick	Grand Falls / Grand-Sault	196.64	22	22	6	23842.3	11745	35587.3
Ontario	Frankford	43.09	1	3	23	28951.4	6342.3	35293.7
Quebec	Hébertville	24.02	15	13	13	25545.4	9630.9	35176.3
Manitoba	St. Adolphe	20.24	0	5	22	28775.2	6342.3	35117.6
Ontario	Rodney	22.24	13	19	10	25193	9865.8	35058.8
Quebec	Saint-Raphaël	24.16	18	14	11	24312.2	10100.7	34412.9
Quebec	Bromont	15.09	8	12	15	26073.9	8221.5	34295.4
Quebec	Shawville	58.55	0	6	20	27013.5	6107.4	33120.9
Ontario	Alfred	21.68	2	8	17	25016.8	6342.3	31359.1
Ontario	Stirling	36.73	1	3	20	25427.9	5637.6	31065.5
Quebec	Lac-Etchemin	50.82	37	17	1	17676.2	12919.5	30595.7
Quebec	La Pocatière	70.24	37	15	1	16501.7	12449.7	28951.4
Ontario	Marmora	34.69	1	2	19	23666.2	5167.8	28834
New Brunswick	Bouctouche	54.75	16	22	2	18087.3	9396	27483.3
Quebec	L'Ascension-de-Notre-Seigneur	19.75	12	10	10	19731.6	7516.8	27248.4
Ontario	Eganville	39.04	0	4	16	21141	4698	25839
Ontario	Madoc	39.54	0	2	17	21141	4463.1	25604.1
Ontario	Deseronto	35.2	0	2	15	18792	3993.3	22785.3
Ontario	Tweed	33.82	0	2	15	18792	3993.3	22785.3
Ontario	Wellington	34.11	0	2	14	17617.5	3758.4	21375.9
New Brunswick	McEwen	41.75	25	11	1	12038.6	8691.3	20729.9
Quebec	Clermont	51.77	26	10	1	11627.5	8691.3	20318.8
Quebec	Saint-Pacôme	40.02	20	8	1	9396	6812.1	16208.1
Quebec	Saint-Jean-Port-Joli	33.9	19	8	1	9219.83	6577.2	15797
Quebec	Sainte-Justine	24.87	17	8	0	7692.98	5872.5	13565.5
Quebec	Dégelis	46.16	13	5	2	7575.52	4698	12273.5
Quebec	Saint-Pascal	50.37	13	5	2	7575.52	4698	12273.5
New Brunswick	St. Leonard	47.36	11	5	2	7223.18	4228.2	11451.4
New Brunswick	Sainte-Anne-de-Madawaska	49.14	12	5	1	6224.85	4228.2	10453
Ontario	Munster	14.83	0	2	6	8221.5	1879.2	10100.7
New Brunswick	Perth-Andover	70.74	6	6	1	5755.05	3053.7	8808.75
New Brunswick	Saint-Quentin	54.93	5	5	1	4991.62	2583.9	7575.52
New Brunswick	Plaster Rock	43.38	4	4	1	4228.2	2114.1	6342.3
New Brunswick	Kedgwick	35.1	3	3	1	3464.78	1644.3	5109.07
Quebec	Saint-Alexandre	17.44	5	2	1	3229.88	1879.2	5109.07
Quebec	Bonaventure	37.67	3	2	1	2877.53	1409.4	4286.93
Quebec	Carleton	28.47	2	1	1	2114.1	939.6	3053.7
